# Supplementary material for: Comparative Genome Analysis of Bifidobacterium longum subsp. infantis Strains Reveals Variation in Human Milk Oligosaccharide Utilization Genes among Commercial Probiotics
Source: Nutrients. 2020 Oct 23;12(11):3247. doi: 10.3390/nu12113247 (PMC7690671; doi:10.3390/nu12113247)
Supplement: Supplementary file 1 [file nutrients-12-03247-s001.zip]

Archive with 12 entries (9 files):
- supplementary materials/
- supplementary materials/.DS_Store
- __MACOSX/
- __MACOSX/supplementary materials/
- __MACOSX/supplementary materials/._.DS_Store
- supplementary materials/Table S2.csv
- __MACOSX/supplementary materials/._Table S2.csv
- supplementary materials/Table S1.csv
- __MACOSX/supplementary materials/._Table S1.csv
- supplementary materials/Figure S1.docx
- __MACOSX/supplementary materials/._Figure S1.docx
- __MACOSX/._supplementary materials
