# Supplementary material for: Comparative Genome Analysis of Bifidobacterium longum subsp. infantis Strains Reveals Variation in Human Milk Oligosaccharide Utilization Genes among Commercial Probiotics
Source: Nutrients. 2020 Oct 23;12(11):3247. doi: 10.3390/nu12113247 (PMC7690671; doi:10.3390/nu12113247)
Supplement: Supplementary file 1 [file nutrients-12-03247-s001.zip › supplementary materials/Table S2.csv]

Table S2. Putatively unique genes to Bifidobacterium longum subps. infantis BB-02 (DSM 33361)
HBMBCFOB_02168 Alpha-ketoglutarate permease
HBMBCFOB_01354 Alpha-xylosidase BoGH31A
HBMBCFOB_01254 HTH-type transcriptional regulator CmtR
HBMBCFOB_01583 Internalin-A
HBMBCFOB_01530 Macrolide export protein MacA
HBMBCFOB_01767 putative formate transporter 1
HBMBCFOB_01586 putative HTH-type transcriptional regulator YbaQ
HBMBCFOB_02029 Putative O-antigen transporter
HBMBCFOB_00977 3-hydroxy-5-methyl-1-naphthoate 3-O-methyltransferase
HBMBCFOB_01023 Modification methylase DpnIIA
HBMBCFOB_01617 Multifunctional conjugation protein TraI
HBMBCFOB_00153 putative type I restriction enzymeP M protein
HBMBCFOB_00149 Type I restriction enzyme EcoR124II R protein
HBMBCFOB_01015 Tyrosine recombinase XerC
HBMBCFOB_01821 Beta-glucuronidase
HBMBCFOB_01365 Beta-xylosidase
HBMBCFOB_00975 Coenzyme A biosynthesis bifunctional protein CoaBC
HBMBCFOB_02024 DNA replication and repair protein RecF
HBMBCFOB_00486 Glutamate--cysteine ligase
HBMBCFOB_01359 Xylose isomerase
