# Supplementary material for: Comparative Genome Analysis of Bifidobacterium longum subsp. infantis Strains Reveals Variation in Human Milk Oligosaccharide Utilization Genes among Commercial Probiotics
Source: Nutrients. 2020 Oct 23;12(11):3247. doi: 10.3390/nu12113247 (PMC7690671; doi:10.3390/nu12113247)
Supplement: Supplementary file 1 [file nutrients-12-03247-s001.zip › supplementary materials/Table S1.csv]

Table S1. Average Nucleotide Identity (ANI) of Bifidobacterium longum subps. infantis strians
	PI_009	NLS	EVC001	PI_002	PI_003	R0033y	JCM_1222	PI_007	BB-02	ATCC_15697	PI_004	R0033x	PI_008	PI_010
PI_009	1	0.999982087	0.984316025	0.999970281	0.999976195	0.999977138	0.984426868	0.999983997	0.985600477	0.984393068	0.999967233	0.999975225	0.999974476	0.999968341
NLS		1	0.984315261	0.999971965	0.999979645	0.999982717	0.984426874	0.999989631	0.985627772	0.984392523	0.999970654	0.999979639	0.999980033	0.999973087
EVC001			1	0.984282083	0.984288014	0.984295295	0.999924598	0.984290226	0.984775794	0.999940696	0.984303345	0.984285802	0.984288102	0.984289488
PI_002				1	0.999963141	0.999966979	0.984417147	0.999973892	0.985590918	0.984383351	0.999969668	0.999963897	0.999963532	0.999961179
PI_003					1	0.999978175	0.984376104	0.999981571	0.985612009	0.984342789	0.999963422	0.999981233	0.999986985	0.999976236
R0033y						1	0.984383919	0.999985409	0.985609672	0.984350145	0.99996685	0.999985849	0.999978945	0.999972019
JCM_1222							1	0.984427466	0.984823413	0.999953706	0.984440608	0.984420327	0.984398087	0.984426233
PI_007								1	0.985604997	0.984394929	0.999973329	0.999982333	0.999981958	0.999975408
BB-02									1	0.98484119	0.985613967	0.985616926	0.985679457	0.985600809
ATCC_15697										1	0.984406644	0.984386378	0.984364617	0.984392738
PI_004											1	0.999973499	0.99996381	0.99995766
R0033x												1	0.999982002	0.999974311
PI_008													1	0.999978157
PI_010														1
